# Supplementary material for: Assessing the reliability and quality of content on social media regarding biologic therapies for psoriasis: A cross-sectional content analysis
Source: PLoS One. 2026 Apr 2;21(4):e0345570. doi: 10.1371/journal.pone.0345570 (PMC13046119; doi:10.1371/journal.pone.0345570)
Supplement: S1 Table — (XLSX) [file pone.0345570.s001.xlsx]

## Sheet: Sheet1
Video code	Video length(s)	Likes	Collections	Comments	Shares	platform	Uploader	GQS	mDISCERN	JAMA	contents
171	247	9872	3516	819	1440	Bilibili	Professional organizations	4	4	3	Epidemiology	Etiology	Clinical manifestations	Diagnosis	Types of biological agents	Medical expenses	Recurrence	Prevention
167	453	9585	1327	1168	891	Bilibili	Professional organizations	5	4	4	1	1	1	1	1	1	0	1
246	194	903	245	305	328	Bilibili	Healthcare professionals	4	4	3	1	1	1	1	1	1	1	0
234	1258	9	24	1	7	Bilibili	Individual users	4	4	3	1	1	1	1	1	1	1	1
257	352	826	269	672	51	Bilibili	Individual users	3	4	1	1	1	1	1	1	0	0	0
170	32	8	1	0	1	Bilibili	Professional organizations	3	3	3	1	1	1	0	1	1	1	1
175	467	8	11	0	7	Bilibili	Healthcare professionals	3	3	1	1	1	1	0	1	1	1	1
195	68	8	2	0	7	Bilibili	Individual users	3	1	1	1	1	1	1	1	1	1	1
196	33	8	7	0	4	Bilibili	Healthcare professionals	4	2	1	1	1	1	0	1	1	1	1
211	20	8	5	3	7	Bilibili	Healthcare professionals	2	2	2	1	1	1	1	1	1	1	0
231	42	8	8	0	8	Bilibili	Healthcare professionals	3	3	1	1	1	1	1	1	1	1	0
247	91	8	3	0	1	Bilibili	Healthcare professionals	2	3	2	0	1	1	0	1	1	1	0
168	455	7867	2241	1699	748	Bilibili	Individual users	4	4	2	0	1	1	1	1	0	1	0
173	406	7	6	1	9	Bilibili	Healthcare professionals	4	3	1	0	1	1	1	1	0	1	0
214	58	7	29	9	11	Bilibili	Individual users	3	3	3	0	1	1	1	1	1	1	0
245	271	62	41	11	30	Bilibili	Healthcare professionals	4	3	2	0	1	1	1	1	0	1	0
157	2123	61	143	4	55	Bilibili	Individual users	4	4	3	0	1	1	1	0	0	1	1
163	105	61	17	84	22	Bilibili	Individual users	2	2	1	0	1	1	1	1	1	1	0
185	42	6	1	0	1	Bilibili	Individual users	4	2	1	0	1	1	1	0	1	1	0
239	42	6	1	0	1	Bilibili	Healthcare professionals	4	4	2	0	1	1	1	0	0	0	0
162	112	55	42	59	31	Bilibili	Individual users	3	3	1	0	1	1	0	0	0	1	0
164	100	51	20	127	31	Bilibili	Individual users	2	1	1	0	1	1	0	1	1	0	0
161	498	5	3	6	4	Bilibili	Healthcare professionals	4	4	2	1	0	1	1	1	1	1	0
180	284	5	0	9	0	Bilibili	Individual users	2	1	1	1	0	1	0	1	1	0	1
186	165	5	4	0	1	Bilibili	Healthcare professionals	2	1	1	1	0	1	0	1	1	1	0
190	63	5	0	0	1	Bilibili	Healthcare professionals	3	3	1	1	0	1	0	0	0	1	0
197	79	5	14	1	4	Bilibili	Healthcare professionals	4	3	1	1	0	1	1	0	1	1	0
228	57	5	0	0	0	Bilibili	Healthcare professionals	2	2	1	1	0	1	1	0	0	0	0
243	47	5	3	3	2	Bilibili	Healthcare professionals	4	4	2	1	0	1	1	1	0	0	0
178	1250	465	541	818	290	Bilibili	Individual users	3	3	1	0	0	1	1	1	1	1	0
188	48	43	30	19	49	Bilibili	Healthcare professionals	2	3	2	0	0	1	1	1	1	1	0
202	169	43	29	7	12	Bilibili	Healthcare professionals	4	4	3	0	0	1	0	1	0	1	0
151	162	426	332	291	235	Bilibili	Healthcare professionals	4	3	3	0	0	1	1	1	1	0	0
154	119	41	22	32	10	Bilibili	Healthcare professionals	5	4	4	0	0	1	0	1	1	0	0
174	3630	4	2	0	4	Bilibili	Professional organizations	5	4	3	0	0	1	1	1	1	1	1
183	120	4	1	1	4	Bilibili	Professional organizations	5	4	3	0	0	1	0	1	0	1	0
189	127	4	1	1	0	Bilibili	Healthcare professionals	2	2	2	0	0	1	0	1	1	1	0
209	64	4	1	1	0	Bilibili	Healthcare professionals	3	4	3	0	0	1	1	1	1	1	0
225	24	4	0	1	0	Bilibili	Healthcare professionals	3	3	2	0	0	1	1	0	1	0	0
253	127	4	1	1	0	Bilibili	Healthcare professionals	2	3	1	0	0	1	1	1	1	1	1
227	105	3466	521	504	349	Bilibili	Individual users	4	3	1	0	0	1	0	1	1	0	0
156	3515	33	73	14	44	Bilibili	Professional organizations	5	4	4	0	0	1	1	1	1	1	0
226	1739	321	1108	20	253	Bilibili	Individual users	4	4	3	0	0	1	1	0	1	0	0
166	592	31	17	80	16	Bilibili	Individual users	2	1	1	0	0	1	1	0	1	0	0
153	176	30	11	37	21	Bilibili	Individual users	2	0	1	0	0	1	1	1	1	0	0
169	66	3	0	1	0	Bilibili	Healthcare professionals	3	1	2	0	0	1	0	1	1	1	0
198	95	3	2	1	1	Bilibili	Healthcare professionals	4	2	1	0	0	1	0	1	0	1	0
207	113	3	3	8	6	Bilibili	Professional organizations	3	2	1	0	0	1	0	1	1	1	1
220	98	3	1	0	0	Bilibili	Individual users	3	3	1	0	0	1	1	1	0	1	1
233	62	3	0	0	1	Bilibili	Healthcare professionals	2	3	1	0	0	1	1	1	1	1	0
241	41	3	1	0	0	Bilibili	Individual users	2	2	1	0	0	1	1	1	1	1	0
242	63	3	0	1	1	Bilibili	Healthcare professionals	2	4	1	0	0	1	1	1	1	1	0
255	113	3	3	1	6	Bilibili	Healthcare professionals	2	2	1	0	0	1	0	1	0	1	0
256	67	3	0	0	1	Bilibili	Healthcare professionals	3	2	1	0	0	1	0	1	0	1	0
261	166	3	4	1	2	Bilibili	Individual users	3	2	1	0	0	1	0	1	1	1	0
236	112	2870	286	122	25	Bilibili	Individual users	4	4	4	0	0	1	1	1	1	1	0
230	156	270	233	92	227	Bilibili	Healthcare professionals	3	4	2	0	0	1	1	1	1	1	1
181	42	27	9	0	7	Bilibili	Healthcare professionals	2	3	2	0	0	1	1	1	1	1	1
218	303	261	124	44	90	Bilibili	Professional organizations	4	4	3	0	0	1	1	0	0	1	0
160	145	25	16	9	11	Bilibili	Healthcare professionals	4	3	2	0	0	1	1	0	1	1	0
150	374	223	107	360	122	Bilibili	Individual users	3	2	2	0	0	1	0	1	1	1	1
182	76	21	6	18	7	Bilibili	Individual users	2	2	1	0	0	1	1	1	1	1	0
203	87	20	14	9	9	Bilibili	Healthcare professionals	3	3	1	0	0	1	1	1	0	1	0
212	81	20	11	11	7	Bilibili	Healthcare professionals	3	3	1	0	0	1	1	0	0	1	0
177	286	2	2	0	1	Bilibili	Professional organizations	5	4	4	0	0	1	1	1	0	1	0
184	59	2	1	0	0	Bilibili	Individual users	3	3	1	0	0	1	1	1	1	1	0
187	119	2	4	0	6	Bilibili	Healthcare professionals	2	1	1	0	0	1	0	0	0	1	1
191	101	2	0	0	1	Bilibili	Healthcare professionals	3	3	2	0	0	1	0	0	0	1	0
192	344	2	4	0	2	Bilibili	Professional organizations	4	4	3	0	0	1	1	1	0	0	0
194	212	2	0	0	0	Bilibili	Professional organizations	4	4	3	0	0	1	0	1	0	1	0
201	44	2	0	0	0	Bilibili	Healthcare professionals	3	2	1	0	0	1	1	1	1	0	1
205	52	2	0	2	0	Bilibili	Healthcare professionals	3	2	1	0	0	1	1	0	1	0	0
213	61	2	2	0	0	Bilibili	Healthcare professionals	3	2	1	0	0	1	0	0	1	1	0
215	46	2	1	4	0	Bilibili	Healthcare professionals	3	4	2	0	0	1	0	0	1	1	0
216	62	2	0	0	0	Bilibili	Healthcare professionals	2	3	1	0	0	1	1	1	0	1	0
232	63	2	4	0	2	Bilibili	Healthcare professionals	2	3	1	0	0	1	0	0	0	1	0
237	212	2	0	0	0	Bilibili	Professional organizations	4	4	3	0	0	1	0	0	0	1	0
240	344	2	4	0	2	Bilibili	Professional organizations	4	4	3	0	0	1	0	0	0	1	1
249	29	2	0	3	0	Bilibili	Healthcare professionals	3	2	2	0	0	1	0	1	1	1	0
250	101	2	0	0	1	Bilibili	Healthcare professionals	2	4	1	0	0	1	1	0	0	1	0
254	53	2	1	0	0	Bilibili	Healthcare professionals	2	3	1	0	0	1	0	0	0	0	0
208	307	1938	1348	182	500	Bilibili	Professional organizations	3	4	3	0	0	1	1	0	0	1	0
222	307	1938	1348	182	500	Bilibili	Professional organizations	4	4	3	0	0	1	1	1	0	0	1
260	481	182	55	21	20	Bilibili	Professional organizations	4	4	3	0	0	1	1	1	1	1	1
252	78	17	22	3	9	Bilibili	Healthcare professionals	3	3	1	0	0	1	0	0	1	1	1
235	56	16	8	0	2	Bilibili	Healthcare professionals	2	3	1	0	0	1	1	1	1	1	0
149	297	153	273	28	133	Bilibili	Individual users	3	2	1	0	0	1	0	1	0	1	0
159	326	153	104	75	152	Bilibili	Healthcare professionals	5	4	4	0	0	1	0	1	0	1	0
155	1222	15	25	18	7	Bilibili	Individual users	5	4	3	0	0	1	1	0	1	0	0
248	51	15	8	3	0	Bilibili	Healthcare professionals	1	1	1	0	0	1	0	0	0	1	0
152	50	14	3	1	1	Bilibili	Individual users	3	3	2	0	0	1	0	0	0	0	1
172	57	11	1	15	0	Bilibili	Individual users	3	1	1	0	0	1	0	0	0	0	0
204	169	11	5	53	27	Bilibili	Individual users	2	2	1	0	0	1	1	0	0	1	0
179	100	104	49	179	42	Bilibili	Healthcare professionals	4	3	4	0	0	1	1	1	0	1	0
217	51	10	7	3	8	Bilibili	Healthcare professionals	3	3	2	0	0	1	0	0	1	1	0
165	40	1	1	0	0	Bilibili	Healthcare professionals	2	1	2	0	0	1	0	0	0	0	0
193	462	1	5	1	0	Bilibili	Individual users	4	4	3	0	0	1	0	0	1	1	1
199	287	1	0	0	0	Bilibili	Professional organizations	5	4	3	0	0	1	0	1	0	1	0
200	37	1	1	0	0	Bilibili	Healthcare professionals	2	3	1	0	1	0	0	1	1	0	0
210	277	1	1	0	1	Bilibili	Individual users	3	2	1	0	1	0	0	1	1	0	0
219	67	1	1	0	0	Bilibili	Individual users	3	3	2	0	1	0	0	1	0	0	0
221	63	1	1	1	5	Bilibili	Healthcare professionals	3	2	1	0	0	0	0	1	1	0	0
224	47	1	2	0	0	Bilibili	Healthcare professionals	2	2	1	0	0	0	0	1	0	0	0
238	30	1	0	0	0	Bilibili	Healthcare professionals	2	2	2	0	0	0	0	0	1	0	0
258	71	1	1	0	2	Bilibili	Healthcare professionals	3	4	3	0	0	0	0	0	0	0	0
262	28	1	0	1	0	Bilibili	Healthcare professionals	3	2	1	0	0	0	0	0	1	0	0
158	32	42000	2037	615	411	Bilibili	Healthcare professionals	3	5	2	0	0	0	0	0	1	0	0
24	98	8899	4315	1957	7201	TikTok	Healthcare professionals	5	5	3	0	0	0	0	0	1	0	0
5	30	5136	1909	930	3643	TikTok	Healthcare professionals	4	4	3	0	0	0	0	0	1	0	1
117	111	4406	2708	1365	1373	TikTok	Professional organizations	3	4	3	0	0	0	0	1	1	0	0
49	119	3572	2556	800	1616	TikTok	Healthcare professionals	5	5	3	0	0	0	0	1	0	0	0
138	127	2723	851	336	299	TikTok	Individual users	4	4	3	0	0	0	0	0	1	0	0
56	65	2675	316	13	56	TikTok	Healthcare professionals	5	3	3	0	0	0	0	0	1	0	1
1	78	2555	124	412	309	TikTok	Healthcare professionals	4	4	3	0	0	0	0	1	1	0	1
43	962	2322	918	1608	1317	TikTok	Individual users	5	5	3	0	0	0	0	1	1	0	0
119	94	2166	708	144	488	TikTok	Healthcare professionals	5	4	2	0	0	0	0	0	1	0	0
72	15	2163	2141	476	1228	TikTok	Healthcare professionals	4	3	2	0	0	0	0	1	1	0	0
3	48	1970	192	375	623	TikTok	Healthcare professionals	5	3	2	0	0	0	0	1	1	0	1
19	110	1767	1160	341	1645	TikTok	Healthcare professionals	4	5	4	0	0	0	0	1	1	0	0
100	97	1601	324	2654	318	TikTok	Individual users	5	4	2	0	0	0	0	1	0	0	0
42	140	1471	737	421	507	TikTok	Individual users	4	4	4	0	0	0	0	1	1	0	0
142	72	1467	1324	145	896	TikTok	Healthcare professionals	5	3	2	0	0	0	0	1	0	0	0
125	106	1453	280	521	517	TikTok	Individual users	5	4	2	0	0	0	0	0	1	0	0
2	50	1365	424	100	1741	TikTok	Healthcare professionals	4	4	2	0	0	0	0	0	0	0	0
26	185	1337	419	582	416	TikTok	Individual users	4	4	3	0	0	0	0	1	1	0	0
79	165	1299	1069	212	394	TikTok	Healthcare professionals	4	5	4	0	0	0	0	1	0	0	0
146	61	1297	523	270	726	TikTok	Healthcare professionals	3	4	2	0	0	0	0	0	0	0	0
126	8	1272	261	42	13	TikTok	Individual users	3	4	2	0	0	0	0	1	0	0	0
85	97	1199	499	532	407	TikTok	Healthcare professionals	4	4	3	0	0	0	0	0	0	0	0
68	66	1128	512	42	219	TikTok	Healthcare professionals	5	2	3	0	0	0	0	1	1	0	0
46	921	1001	291	767	334	TikTok	Individual users	4	4	3	0	0	0	0	0	1	0	0
58	62	947	165	1041	105	TikTok	Individual users	5	3	2	0	0	0	0	0	0	0	0
59	60	942	415	132	368	TikTok	Healthcare professionals	5	3	3	0	0	0	0	1	0	1	0
91	142	890	258	213	199	TikTok	Healthcare professionals	5	4	4	0	0	0	0	0	0	0	0
64	154	845	196	709	396	TikTok	Individual users	4	3	2	0	0	0	0	1	1	0	0
131	35	772	90	72	42	TikTok	Healthcare professionals	5	3	3	0	0	0	0	1	0	1	0
78	40	720	223	45	59	TikTok	Healthcare professionals	3	4	3	0	0	0	0	1	1	0	0
17	52	646	376	58	315	TikTok	Healthcare professionals	4	4	3	0	0	0	0	1	0	1	0
90	70	629	88	80	106	TikTok	Healthcare professionals	5	4	2	0	0	0	1	1	0	1	0
55	154	549	115	286	141	TikTok	Individual users	4	4	4	0	0	0	0	0	0	0	0
124	315	547	80	370	108	TikTok	Individual users	5	3	2	0	0	0	0	1	0	0	0
27	184	533	212	216	151	TikTok	Individual users	4	3	4	0	0	0	0	0	1	0	0
111	101	518	204	92	124	TikTok	Healthcare professionals	5	3	2	0	0	0	0	1	0	0	0
116	114	512	73	540	93	TikTok	Individual users	3	3	2	0	0	0	0	0	0	0	0
22	47	503	251	84	301	TikTok	Healthcare professionals	4	5	4	0	0	0	0	1	1	1	0
60	86	482	265	108	144	TikTok	Healthcare professionals	5	4	3	0	0	0	1	0	1	0	0
48	43	469	240	19	181	TikTok	Healthcare professionals	5	3	3	0	0	0	0	1	0	0	0
129	38	463	46	26	26	TikTok	Healthcare professionals	4	3	2	0	0	0	0	1	1	1	0
133	66	446	206	93	225	TikTok	Healthcare professionals	3	3	2	0	0	0	0	1	1	0	0
97	91	434	32	23	33	TikTok	Healthcare professionals	4	4	3	1	1	1	1	1	1	1	0
128	388	428	183	287	124	TikTok	Individual users	3	3	2	1	1	1	1	1	1	1	1
52	172	385	64	190	164	TikTok	Individual users	4	3	2	1	1	1	1	1	1	1	1
110	108	384	24	8	31	TikTok	Healthcare professionals	4	4	3	1	1	1	1	0	0	0	0
108	139	379	172	25	70	TikTok	Healthcare professionals	5	3	3	1	1	1	1	1	0	1	0
112	78	376	68	603	42	TikTok	Individual users	5	3	3	1	1	1	1	1	0	0	0
8	46	369	86	100	330	TikTok	Healthcare professionals	5	3	3	1	1	1	0	1	0	0	0
137	120	366	53	204	56	TikTok	Individual users	3	4	2	1	1	1	1	1	0	1	1
21	22	365	121	26	164	TikTok	Healthcare professionals	4	4	3	1	1	1	0	1	0	1	0
84	47	357	132	111	141	TikTok	Healthcare professionals	3	3	2	1	1	1	0	1	0	1	1
81	63	354	23	14	35	TikTok	Healthcare professionals	4	4	3	1	1	1	1	0	0	0	0
13	23	346	57	93	47	TikTok	Healthcare professionals	3	2	2	1	1	1	1	0	0	0	0
147	401	342	40	423	30	TikTok	Individual users	3	4	2	0	1	1	0	1	0	0	0
28	92	339	85	120	60	TikTok	Individual users	4	3	2	0	1	1	0	0	0	1	0
83	91	333	36	39	28	TikTok	Healthcare professionals	4	4	2	0	1	1	0	1	0	0	0
15	32	321	50	13	101	TikTok	Healthcare professionals	3	4	3	0	1	1	0	1	1	1	0
88	50	319	11	10	12	TikTok	Healthcare professionals	4	5	4	0	1	1	0	1	1	1	0
16	108	315	183	45	162	TikTok	Healthcare professionals	4	4	4	0	1	1	0	0	0	1	0
136	79	305	2	5	5	TikTok	Healthcare professionals	3	3	3	0	1	1	1	0	0	1	1
135	63	296	16	7	11	TikTok	Healthcare professionals	5	3	2	0	1	1	1	0	0	0	0
144	95	296	73	36	58	TikTok	Individual users	2	3	2	0	1	1	0	0	0	1	1
120	457	261	37	364	34	TikTok	Individual users	3	3	2	0	1	1	1	0	0	0	0
9	41	254	70	103	244	TikTok	Healthcare professionals	3	3	2	0	1	1	0	0	0	0	0
99	67	249	52	15	63	TikTok	Healthcare professionals	3	3	2	0	1	1	1	0	0	1	1
57	52	248	147	32	109	TikTok	Healthcare professionals	3	3	3	0	1	1	1	1	1	0	0
139	27	229	82	16	82	TikTok	Healthcare professionals	3	3	2	0	1	1	0	0	0	1	0
107	157	217	20	114	11	TikTok	Individual users	4	3	2	0	1	1	1	0	0	0	1
32	31	214	67	36	62	TikTok	Healthcare professionals	3	4	3	0	1	1	1	1	0	0	0
53	44	211	83	27	38	TikTok	Healthcare professionals	3	4	2	0	1	1	0	0	0	0	0
103	101	210	30	5	36	TikTok	Healthcare professionals	3	3	2	0	1	1	1	0	0	0	0
31	243	208	123	14	48	TikTok	Professional organizations	3	4	4	0	1	1	0	0	1	0	1
10	93	205	50	50	114	TikTok	Healthcare professionals	5	5	3	0	1	1	0	0	1	0	0
11	63	205	25	31	27	TikTok	Healthcare professionals	4	3	2	0	1	1	0	0	1	0	0
148	114	205	169	19	66	TikTok	Healthcare professionals	4	4	3	0	0	1	0	1	1	0	0
140	186	198	51	56	14	TikTok	Individual users	4	4	2	0	0	1	0	1	0	0	0
51	30	195	74	11	62	TikTok	Healthcare professionals	4	4	2	0	0	1	1	1	0	1	0
54	37	195	57	6	46	TikTok	Healthcare professionals	3	4	3	0	0	1	0	1	0	1	0
66	58	187	49	12	29	TikTok	Healthcare professionals	2	3	3	0	0	1	0	0	0	1	1
45	42	181	26	110	30	TikTok	Individual users	2	1	2	0	0	1	0	1	1	1	0
96	48	181	28	17	58	TikTok	Healthcare professionals	3	4	3	0	0	1	0	0	0	1	0
61	48	176	72	35	28	TikTok	Healthcare professionals	2	4	2	0	0	1	0	1	1	1	0
44	58	172	27	7	28	TikTok	Healthcare professionals	3	3	2	0	0	1	0	0	0	0	0
41	70	171	44	105	49	TikTok	Individual users	4	3	2	0	0	1	1	0	0	0	1
127	206	168	26	127	9	TikTok	Individual users	2	3	2	0	0	1	1	1	1	1	0
29	305	167	23	74	29	TikTok	Individual users	4	2	2	0	0	1	0	1	0	0	0
50	30	166	35	21	21	TikTok	Healthcare professionals	4	3	2	0	0	1	1	1	0	0	0
37	165	165	32	11	66	TikTok	Professional organizations	2	4	3	0	0	1	0	0	0	1	0
34	54	158	39	46	50	TikTok	Healthcare professionals	3	3	2	0	0	1	0	0	1	0	0
39	144	150	24	149	38	TikTok	Individual users	3	3	3	0	0	1	0	0	0	0	0
20	44	149	23	8	28	TikTok	Healthcare professionals	2	3	2	0	0	1	0	1	1	1	0
98	50	146	18	89	8	TikTok	Healthcare professionals	2	3	2	0	0	1	0	1	1	0	0
18	32	141	24	22	49	TikTok	Healthcare professionals	3	5	3	0	0	1	1	0	0	0	0
38	277	141	25	72	18	TikTok	Individual users	3	2	3	0	0	1	0	1	0	1	0
7	44	137	49	11	78	TikTok	Healthcare professionals	3	3	3	0	0	1	0	1	0	0	0
25	233	134	49	20	61	TikTok	Individual users	3	3	2	0	0	1	0	1	0	0	0
69	259	134	25	90	12	TikTok	Healthcare professionals	2	2	2	0	0	1	0	0	0	1	0
36	222	111	20	76	37	TikTok	Individual users	3	4	3	0	0	1	0	0	0	1	0
87	140	107	42	66	50	TikTok	Healthcare professionals	3	4	3	0	0	1	1	0	1	0	0
121	125	104	18	9	9	TikTok	Healthcare professionals	4	4	3	0	0	1	0	0	0	0	0
74	20	102	30	5	12	TikTok	Healthcare professionals	2	2	2	0	0	1	0	0	0	0	0
6	48	86	26	52	66	TikTok	Healthcare professionals	3	4	2	0	0	1	0	0	0	0	0
132	40	82	6	8	1	TikTok	Healthcare professionals	4	4	3	0	0	1	1	0	0	0	0
12	42	79	27	17	54	TikTok	Healthcare professionals	2	3	2	0	0	1	0	0	1	0	0
113	82	77	2	14	4	TikTok	Individual users	3	2	2	0	0	1	0	0	0	0	1
104	78	76	33	9	10	TikTok	Individual users	2	2	2	0	0	1	0	0	1	0	0
93	54	72	11	5	8	TikTok	Healthcare professionals	2	4	2	0	0	1	0	0	0	0	0
94	95	68	16	86	0	TikTok	Individual users	2	4	2	0	0	1	0	1	0	0	0
95	32	67	1	7	1	TikTok	Healthcare professionals	2	0	2	0	0	1	0	1	0	0	0
134	49	67	23	2	10	TikTok	Healthcare professionals	4	3	2	0	0	1	0	0	0	1	0
109	32	66	8	97	7	TikTok	Individual users	2	2	2	0	0	1	0	0	0	0	0
92	181	60	8	10	0	TikTok	Individual users	2	1	2	0	0	1	1	0	0	0	0
47	58	59	15	4	11	TikTok	Healthcare professionals	2	2	2	0	0	1	0	1	0	0	0
33	221	58	3	60	4	TikTok	Individual users	2	1	2	0	0	1	0	0	0	0	1
62	45	58	2	8	10	TikTok	Healthcare professionals	3	3	2	0	0	1	0	0	0	1	0
30	79	55	7	54	6	TikTok	Individual users	3	4	3	0	0	1	0	1	0	1	0
23	132	53	15	7	14	TikTok	Individual users	2	1	1	0	0	1	0	0	0	0	0
73	27	50	18	5	7	TikTok	Healthcare professionals	3	2	2	0	0	1	0	0	1	0	0
86	58	49	12	14	15	TikTok	Healthcare professionals	3	2	2	0	0	1	0	0	0	1	0
35	62	47	11	0	9	TikTok	Healthcare professionals	2	3	3	0	0	1	1	0	0	0	0
106	90	47	8	11	5	TikTok	Healthcare professionals	2	3	2	0	0	1	0	0	0	1	0
4	28	46	14	4	32	TikTok	Healthcare professionals	2	3	2	0	0	1	0	0	0	1	0
40	25	46	8	7	5	TikTok	Healthcare professionals	2	2	2	0	0	1	0	0	0	0	0
206	60	46	152	271	121	Bilibili	Healthcare professionals	3	4	1	0	1	0	0	1	0	0	0
63	97	45	33	27	38	TikTok	Healthcare professionals	2	4	3	0	1	0	0	1	0	0	0
130	125	45	12	6	3	TikTok	Healthcare professionals	4	4	4	0	1	0	1	0	0	0	0
65	50	43	14	3	8	TikTok	Healthcare professionals	2	1	2	1	0	0	0	1	0	0	0
141	180	43	11	25	4	TikTok	Individual users	3	2	2	0	0	0	0	1	0	1	0
89	40	40	13	15	4	TikTok	Healthcare professionals	2	2	3	0	0	0	0	1	1	0	0
143	96	40	8	6	2	TikTok	Healthcare professionals	3	4	3	0	0	0	0	1	1	1	0
122	87	39	3	9	8	TikTok	Healthcare professionals	2	4	3	0	0	0	0	1	1	0	0
102	44	35	1	10	0	TikTok	Healthcare professionals	2	2	2	0	0	0	0	1	0	0	0
101	55	25	2	18	6	TikTok	Healthcare professionals	1	4	3	0	0	0	0	1	0	1	0
80	42	18	6	2	3	TikTok	Professional organizations	1	3	2	0	0	0	0	0	1	0	0
114	87	12	2	9	0	TikTok	Individual users	2	2	2	0	0	0	1	0	0	0	0
75	915	11	7	11	4	TikTok	Individual users	2	0	2	0	0	0	0	0	0	0	0
67	88	6	2	0	0	TikTok	Professional organizations	1	3	2	0	0	0	0	1	0	0	0
176	44	6	3	0	2	Bilibili	Healthcare professionals	4	4	3	0	0	0	0	0	0	1	0
77	120	5	2	0	4	TikTok	Professional organizations	1	3	3	0	0	0	0	1	0	0	0
223	55	0	0	0	0	Bilibili	Healthcare professionals	2	2	1	0	0	0	0	0	0	1	0
229	60	0	0	0	0	Bilibili	Individual users	1	1	1	0	0	0	0	0	1	1	1
244	67	0	0	0	0	Bilibili	Individual users	1	1	1	0	0	0	0	0	0	0	0
251	50	0	0	1	1	Bilibili	Healthcare professionals	3	3	1	0	0	0	1	1	0	0	0
259	59	0	0	0	0	Bilibili	Healthcare professionals	3	2	1	0	0	0	0	0	1	1	0
